# Supplementary material for: PeakPrime: a peak-guided primer design pipeline for target enrichment in 3′-end RNA-seq
Source: Bioinform Adv. 2026 Mar 19;6(1):vbag080. doi: 10.1093/bioadv/vbag080 (PMC13034549; doi:10.1093/bioadv/vbag080)
Supplement: vbag080_Supplementary_Data [file vbag080_supplementary_data.zip]

Archive with 4 entries (4 files):
- SupFig1.pdf
- SupFig2.pdf
- SupFig3.pdf
- Supplementary Information.docx
